# Supplementary material for: Alzheimer’s Disease Risk Variant rs3865444 in the CD33 Gene: A Possible Role in Susceptibility to Multiple Sclerosis
Source: Life (Basel). 2022 Jul 21;12(7):1094. doi: 10.3390/life12071094 (PMC9324428; doi:10.3390/life12071094)
Supplement: Supplementary file 1 [file life-12-01094-s001.zip]

Archive with 1 entries (1 files):
- life-1812612-supplementary.pdf
